# Supplementary material for: Gene Expression Profiling of Immune-Competent Human Cells Exposed to Engineered Zinc Oxide or Titanium Dioxide Nanoparticles
Source: PLoS One. 2013 Jul 22;8(7):e68415. doi: 10.1371/journal.pone.0068415 (PMC3718780; doi:10.1371/journal.pone.0068415)
Supplement: Table S1 — XRD, TGA and FT-IR analysis of the ZnO ENs. (XLSX) [file pone.0068415.s014.xlsx]

## Sheet: Sheet1
Table S1. XRD, TGA and FT-IR analysis of the ZnO ENs
EN	XRD	TGA (% weight loss)a	FT-IR (cm-1)a
ZnO-5	Wuertzite	12	3429, 2873, 1733, 1588, 1411, 1053, 667
ZnO-6	Wuertzite	44	3300, 1592, 1405, 1005, 520
ZnO-7	Wuertzite	37	3370, 1598, 1428, 520
ZnO-8	Wuertzite	20	3380, 1582, 1410, 480
ZnO-9	Wuertzite	17	3370, 1617, 1563, 475
aXRD, TGA and FT-IR results for ZnO-1, ZnO-2, ZnO-3 and ZnO-4 are presented in Buerki-Thurnherr et al. 2013
